# Supplementary material for: HPV DNA Associates With Breast Cancer Malignancy and It Is Transferred to Breast Cancer Stromal Cells by Extracellular Vesicles
Source: Front Oncol. 2019 Sep 16;9:860. doi: 10.3389/fonc.2019.00860 (PMC6756191; doi:10.3389/fonc.2019.00860)
Supplement: Data Sheet 2 — Classification of the 273 breast cancer tissues according to molecular characterization and HPV assessment. [file Data_Sheet_2.xlsx]

## Sheet: Dataset HPV
Case	Age	T	G	pN	ER	PGR	KI67	her2	IHC_Class	HPV	HPVgenotype
1	63	T1	G1	0	94	14	3	0	Lum-A	1	HPV16
2	41	T1	G1	0	99	100	5	0	Lum-A	1	HPV16
3	69	T1	G1	0	100	43	7	0	Lum-A	1	HPV16
4	47	T1	G1	3	39	3	23	0	Lum-B	1	HPV16
5	54	T1	G1	3	100	65	11	0	Lum-A	1	HPV16
6	45	T1	G2	0	62.2	22.1	6.3	0	Lum-A	1	HPV16
7	67	T1	G2	0	96.4	17.7	3.5	0	Lum-A	1	HPV16
8	70	T1	G2	0	97.1	9.5	11.3	0	Lum-A	1	HPV16
9	51	T1	G2	0	98.1	100	5.9	0	Lum-A	1	HPV16
10	70	T1	G2	0	100	92.5	3.9	0	Lum-A	1	HPV16
11	73	T1	G2	0	100	100	10	0	Lum-A	1	HPV16
12	47	T1	G2	0	100	26	21	0	Lum-B	1	HPV16
13	63	T1	G2	0	100	100	22	0	Lum-B	1	HPV16
14	76	T1	G2	0	100	9	24	0	Lum-B	1	HPV16
15	39	T1	G2	0	100	0.5	44	0	Lum-B	1	HPV16
16	46	T1	G2	1	44	88	8	0	Lum-A	1	HPV16
17	44	T1	G2	1	92.1	65.2	8	0	Lum-A	1	HPV16
18	67	T1	G2	1	93.4	7	14.8	1	Her2	1	HPV16
19	66	T1	G2	1	95.6	5.1	12.4	0	Lum-B	1	HPV16
20	42	T1	G2	1	100	100	14	0	Lum-A	1	HPV16
21	73	T1	G2	1	100	94.7	20	0	Lum-B	1	HPV16
22	61	T2	G2	1	0	0	32.1	1	Her2	1	HPV16
23	86	T2	G2	1	83.9	0	5	0	Lum-A	1	HPV16
24	77	T1	G2	2	100	95.3	4.2	0	Lum-A	1	HPV16
25	72	T2	G2	2	100	78	13	0	Lum-A	1	HPV16
26	69	T1	G2	3	60.7	90.7	19.1	0	Lum-A	1	HPV16
27	74	T2	G2	3	75.8	81.9	15.4	1	Her2	1	HPV16
28	73	T2	G2	3	90.9	34.3	11.6	0	Lum-A	1	HPV16
29	70	T4	G2	3	71.5	44.5	28.1	1	Her2	1	HPV16
30	63		G3	0	0	0	96	0	TN	1	HPV16
31	36	T1	G3	0	0	0	94.3	0	TN	1	HPV16
32	38	T1	G3	0	0	0	99	0	TN	1	HPV16
33	58	T1	G3	0	60	1.9	52	0	Lum-B	1	HPV16
34	74	T1	G3	0	99	8	30	1	Her2	1	HPV16
35	81	T1	G3	0	100	29	55	0	Lum-B	1	HPV16
36	86	T2	G3	0	0	0	85	0	TN	1	HPV16
37	82	T1	G3	1	0	0	60	0	TN	1	HPV16
38	63	T2	G3	1	0	0	90	0	TN	1	HPV16
39	39	T1	G3	2	65.3	7.5	61.4	0	Lum-B	1	HPV16
40	58	T1	G3	2	82.4	0.4	16.2	1	Her2	1	HPV16
41	70	T2	G3	2	0	0	40	0	TN	1	HPV16
42	42	T2	G3	2	0.1	0	50	1	Her2	1	HPV16
43	63	T2	G3	2	100	0	59	0	Lum-B	1	HPV16
44	50	T1	G3	3	0	0	45	0	TN	1	HPV16
45	69	T1	G3	3	88.3	99.3	14.7	0	Lum-A	1	HPV16
46	57	T2	G3	3	0	0	23	0	TN	1	HPV16
47	88	T2	G3	3	100	27	20	1	Her2	1	HPV16
48	29	T1	G3		0	0	41	1	Her2	1	HPV16
49	90	T3	G3		79	0	30	0	Lum-B	1	HPV16
50	69	T1	x	0	97.8	74.1	12.8	0	Lum-A	1	HPV16
51	62	T2	x	0	96	12.5	11.7	0	Lum-A	1	HPV16
52	82	T2	x	1	100	31	11	0	Lum-A	1	HPV16
53	72	T3	x	3	65.8	16.3	16	0	Lum-A	1	HPV16
54	67	T1	G2	0	93.5	0.9	4.3	0	Lum-A	1	HPV16/18
55	64	T2	G3	1	100	40	9	1	Her2	1	HPV16/18
56	30	T1	G2	0	89.1	0.3	27.5	0	Lum-B	1	HPV16/35
57	72	T1	G2	0	100	6	8	0	Lum-A	1	HPV16/35
58	53	T1	G2	0	100	2	26	1	Her2	1	HPV16/35
59	70	T1	x	0	0	0	8.9	0	TN	1	HPV16/35
60	64	T1	G2	0	0	0	38.7	1	Her2	1	HPV18
61	70	T1	G2	0	0	1	79.5	0	TN	1	HPV18
62	61	T1	G2	0	87.7	0	33.5	0	Lum-B	1	HPV18
63	52	T1	G2	1	87.2	0	28.8	1	Her2	1	HPV18
64	58	T1	G2	1	100	100	14	0	Lum-A	1	HPV18
65	53	T2	G2	2	60.6	5.2	26.5	0	Lum-B	1	HPV18
66	49	T2	G3	1	27.4	6.7	26.2	0	Lum-B	1	HPV18
67	47	T2	G3	3	35.6	6.5	39.7	0	Lum-B	1	HPV18
68	76	T2	G3	3	100	81	32	0	Lum-B	1	HPV18
69	73	T4	x	1	92.5	20.1	24.1	0	Lum-B	1	HPV18
70	64	T1	G1	0	100	95	5	0	Lum-A	1	HPV31
71	68	T1	G2	1	98.8	0.9	13.2	0	Lum-A	1	HPV31
72	67	T4	G2	3	100	22.2	15.3	0	Lum-A	1	HPV31
73	76	T2	x	2	86.4	21.4	9.6	0	Lum-A	1	HPV31
74	58	T1	G1	1	98	0.4	10.6	0	Lum-A	1	HPV33
75	57	T1	G2	1	88.3	19.9	7.8	0	Lum-A	1	HPV33
76	80	T2	G2	3	65.6	3.1	22.7	0	Lum-B	1	HPV33
77	79	T1	G1	0	100	8	6	0	Lum-A	1	HPV35
78	62	T4	G2	1	0	0	25.7	1	Her2	1	HPV35
79	59	T1	G3	0	0	0	84	0	TN	1	HPV35
80	71	T1	G3	0	11	0	68	0	Lum-B	1	HPV35
81	53	T2	G3	0	43.7	11.5	31.7	1	Her2	1	HPV35
82	62	T2	G3	0	96	62	28.1	0	Lum-B	1	HPV35
83	62	T4	G2	3	97.4	5.5	8.6	0	Lum-A	1	HPV53
84	39	T1	G1	0	65.7	52.2	9	0	Lum-A	0	Neg
85	58	T1	G1	0	80.7	35.6	4.4	0	Lum-A	0	Neg
86	38	T1	G1	0	94	100	6	0	Lum-A	0	Neg
87	75	T1	G1	0	98.3	39.1	6	0	Lum-A	0	Neg
88	73	T1	G1	0	98.6	0.4	6.9	0	Lum-A	0	Neg
89	55	T1	G1	0	98.7	99.3	4.9	0	Lum-A	0	Neg
90	80	T1	G1	0	99	60.7	8.5	0	Lum-A	0	Neg
91	41	T1	G1	0	99	56	20	0	Lum-B	0	Neg
92	58	T1	G1	0	99.3	33.2	1.9	0	Lum-A	0	Neg
93	40	T1	G1	0	99.3	3.7	22.9	0	Lum-B	0	Neg
94	39	T1	G1	0	100	0.1	2	0	Lum-A	0	Neg
95	71	T1	G1	0	100	100	2.5	0	Lum-A	0	Neg
96	73	T1	G1	0	100	98	3	0	Lum-A	0	Neg
97	50	T1	G1	0	100	100	5	0	Lum-A	0	Neg
98	77	T1	G1	0	100	100	6	0	Lum-A	0	Neg
99	48	T1	G1	0	100	100	7	0	Lum-A	0	Neg
100	76	T1	G1	0	100	89	7	0	Lum-A	0	Neg
101	78	T1	G1	0	100	68	7	0	Lum-A	0	Neg
102	56	T1	G1	0	100	1	9	0	Lum-A	0	Neg
103	42	T1	G1	0	100	99	11	0	Lum-A	0	Neg
104	41	T1	G1	0	100	89	13	0	Lum-A	0	Neg
105	86	T2	G1	0	100	19	2	0	Lum-A	0	Neg
106	85	T1	G1	1	94.6	58.3	6.8	0	Lum-A	0	Neg
107	45	T1	G1	1	100	96	4	0	Lum-A	0	Neg
108	52	T1	G1	1	100	39	4	0	Lum-A	0	Neg
109	71	T2	G1	1	56.8	11.4	0.4	0	Lum-A	0	Neg
110	49	T2	G1	1	86	91	22	0	Lum-B	0	Neg
111	88	T2	G1	1	100	100	16	0	Lum-A	0	Neg
112	63	T3	G1	1	100	34	15	0	Lum-A	0	Neg
113	83	T1	G1		79	54.3	3.6	0	Lum-A	0	Neg
114	83	T1	G1		100	32	6	0	Lum-A	0	Neg
115	87	T1	G1		100	100	14	0	Lum-A	0	Neg
116	57	T3	G1		100	12	18	0	Lum-A	0	Neg
117	74	T1	G2	0	0	0	42	1	Her2	0	Neg
118	79	T1	G2	0	0	0	74	0	TN	0	Neg
119	50	T1	G2	0	9.3	27.1	2.5	0	Lum-A	0	Neg
120	38	T1	G2	0	17.4	0	12.7	0	Lum-A	0	Neg
121	37	T1	G2	0	58.7	71	6.8	0	Lum-A	0	Neg
122	57	T1	G2	0	61.1	48.5	7.2	0	Lum-A	0	Neg
123	38	T1	G2	0	66.6	22.4	15.5	0	Lum-B	0	Neg
124	48	T1	G2	0	68	100	4	0	Lum-A	0	Neg
125	57	T1	G2	0	74.5	14.1	1.9	0	Lum-A	0	Neg
126	83	T1	G2	0	81.5	1	8.6	0	Lum-A	0	Neg
127	61	T1	G2	0	83.1	0.2	42	0	Lum-B	0	Neg
128	61	T1	G2	0	83.4	14.3	25	0	Lum-B	0	Neg
129	47	T1	G2	0	84.5	62.6	7.6	0	Lum-A	0	Neg
130	71	T1	G2	0	86.5	29.9	5	0	Lum-A	0	Neg
131	63	T1	G2	0	86.5	20.1	6	0	Lum-A	0	Neg
132	60	T1	G2	0	87.2	39	10.8	0	Lum-B	0	Neg
133	60	T1	G2	0	88.1	6.3	2.6	0	Lum-A	0	Neg
134	51	T1	G2	0	88.6	12.7	30.1	0	Lum-B	0	Neg
135	50	T1	G2	0	92	60.3	30.9	0	Lum-B	0	Neg
136	65	T1	G2	0	92.2	5.4	9.2	0	Lum-A	0	Neg
137	32	T1	G2	0	94.5	43.5	12.5	0	Lum-A	0	Neg
138	70	T1	G2	0	96.9	22.4	5.8	0	Lum-A	0	Neg
139	44	T1	G2	0	96.9	61.4	9.9	0	Lum-A	0	Neg
140	62	T1	G2	0	97	93	6	0	Lum-A	0	Neg
141	52	T1	G2	0	97.4	77.6	11.6	0	Lum-A	0	Neg
142	61	T1	G2	0	98.2	5.2	15.9	0	Lum-A	0	Neg
143	63	T1	G2	0	98.3	1.5	6.3	0	Lum-A	0	Neg
144	63	T1	G2	0	98.3	3.3	10.2	0	Lum-A	0	Neg
145	62	T1	G2	0	98.7	26.5	8.2	0	Lum-A	0	Neg
146	66	T1	G2	0	99	99	13	0	Lum-A	0	Neg
147	77	T1	G2	0	99	94	16	0	Lum-A	0	Neg
148	61	T1	G2	0	99.6	11.4	16	1	Her2	0	Neg
149	41	T1	G2	0	100	98	2	0	Lum-A	0	Neg
150	46	T1	G2	0	100	90	6	0	Lum-A	0	Neg
151	50	T1	G2	0	100	75	7	0	Lum-A	0	Neg
152	79	T1	G2	0	100	91	10	0	Lum-A	0	Neg
153	64	T1	G2	0	100	100	11	1	Her2	0	Neg
154	68	T1	G2	0	100	29	12	0	Lum-A	0	Neg
155	76	T1	G2	0	100	0.1	13.4	0	Lum-A	0	Neg
156	64	T1	G2	0	100	15	15	1	Her2	0	Neg
157	69	T1	G2	0	100	12.6	16.6	0	Lum-A	0	Neg
158	56	T1	G2	0	100	12	18	0	Lum-A	0	Neg
159	48	T1	G2	0	100	9	19	0	Lum-A	0	Neg
160	71	T1	G2	0	100	19	21	0	Lum-B	0	Neg
161	43	T1	G2	0	100	59	35	0	Lum-B	0	Neg
162	64	T1	G2	0	100	84	36	0	Lum-B	0	Neg
163	59	T2	G2	0	0	0	31.8	1	Her2	0	Neg
164	51	T2	G2	0	0	0	34.5	1	Her2	0	Neg
165	73	T2	G2	0	64.9	0	13.2	0	Lum-A	0	Neg
166	82	T2	G2	0	85	58.1	3.9	0	Lum-A	0	Neg
167	61	T2	G2	0	92.2	61.8	11	0	Lum-B	0	Neg
168	69	T2	G2	0	92.7	3.3	17.9	0	Lum-A	0	Neg
169	51	T2	G2	0	99.5	5.5	7	0	Lum-A	0	Neg
170	53	T2	G2	0	100	20	8	0	Lum-A	0	Neg
171	44	T2	G2	0	100	100	12	0	Lum-A	0	Neg
172	73	T4	G2	0	82.4	67.1	1.5	0	Lum-A	0	Neg
173	49	T1	G2	1	49	89.6	21.3	1	Her2	0	Neg
174	63	T1	G2	1	65.1	45.2	20.9	0	Lum-B	0	Neg
175	62	T1	G2	1	85.3	86.3	15.7	0	Lum-A	0	Neg
176	64	T1	G2	1	86	1	27	0	Lum-B	0	Neg
177	71	T1	G2	1	89.9	100	8	0	Lum-A	0	Neg
178	58	T1	G2	1	93	98	19	0	Lum-A	0	Neg
179	60	T1	G2	1	97.1	18	13.2	0	Lum-A	0	Neg
180	67	T1	G2	1	98.8	85.6	13.5	0	Lum-A	0	Neg
181	79	T1	G2	1	100	48	22	0	Lum-B	0	Neg
182	45	T1	G2	1	100	100	25	0	Lum-B	0	Neg
183	74	T1	G2	1	100	15	29	0	Lum-B	0	Neg
184	67	T2	G2	1	99.1	77.3	6.3	0	Lum-A	0	Neg
185	66	T2	G2	1	100	74	7	0	Lum-A	0	Neg
186	81	T2	G2	1	100	38	9	0	Lum-A	0	Neg
187	46	T3	G2	1	0	0	31.9	0	TN	0	Neg
188	35	T3	G2	1	100	63.5	25	0	Lum-B	0	Neg
189	79	T3	G2	1	100	96	26	0	Lum-B	0	Neg
190	77	T4	G2	1	77.8	81.8	9.8	0	Lum-A	0	Neg
191	82	T4	G2	1	97.5	92.8	1.5	0	Lum-A	0	Neg
192	79	T4	G2	1	99.8	40.1	1.9	0	Lum-A	0	Neg
193	67	T1	G2	2	78.3	1.4	12.3	0	Lum-A	0	Neg
194	47	T1	G2	2	84.9	58.1	16.2	0	Lum-A	0	Neg
195	72	T1	G2	2	94.9	15	14.5	0	Lum-A	0	Neg
196	50	T1	G2	2	95	0	13.6	0	Lum-A	0	Neg
197	53	T1	G2	2	95.6	14	25.1	0	Lum-B	0	Neg
198	83	T2	G2	2	72	13	22	1	Her2	0	Neg
199	62	T2	G2	2	86.2	0	16.2	0	Lum-A	0	Neg
200	73	T2	G2	2	93.7	0	22.6	0	Lum-B	0	Neg
201	78	T2	G2	2	100	99	29	0	Lum-B	0	Neg
202	38	T4	G2	2	17	16.7	34.6	0	Lum-B	0	Neg
203	64	T4	G2	2	86.4	22.6	9.4	0	Lum-A	0	Neg
204	73	T1	G2	3	83.2	8.8	8	0	Lum-A	0	Neg
205	42	T2	G2	3	27.2	0.9	33.3	0	Lum-B	0	Neg
206	39	T2	G2	3	79.3	7.3	28.3	0	Lum-B	0	Neg
207	61	T2	G2	3	100	0.3	21	0	Lum-B	0	Neg
208	83	T4	G2	3	96.8	0.3	30.7	0	Lum-B	0	Neg
209	54	T1	G2		100	0.1	16	0	Lum-A	0	Neg
210	76	T2	G2		100	63	38	0	Lum-B	0	Neg
211	29	T1	G3	0	0	0	58	0	TN	0	Neg
212	45	T1	G3	0	0	0	61	0	TN	0	Neg
213	47	T1	G3	0	0	0	62.3	0	TN	0	Neg
214	69	T1	G3	0	0	0	76	0	TN	0	Neg
215	37	T1	G3	0	0	0	91	0	TN	0	Neg
216	46	T1	G3	0	2	0	18	1	Lum-A	0	Neg
217	80	T1	G3	0	59	0	32	1	Her2	0	Neg
218	76	T1	G3	0	90	74	14	0	Lum-A	0	Neg
219	69	T1	G3	0	91	48	23	0	Lum-B	0	Neg
220	64	T1	G3	0	99	100	12.8	0	Lum-A	0	Neg
221	56	T1	G3	0	99.1	0.6	28.4	0	Lum-B	0	Neg
222	57	T1	G3	0	99.5	27	29	0	Lum-B	0	Neg
223	62	T1	G3	0	100	74	11	0	Lum-A	0	Neg
224	67	T1	G3	0	100	100	11	0	Lum-A	0	Neg
225	69	T1	G3	0	100	0.1	14	1	Her2	0	Neg
226	70	T1	G3	0	100	1	27	0	Lum-B	0	Neg
227	77	T1	G3	0	100	80	35	0	Lum-B	0	Neg
228	76	T2	G3	0	0	0	38	0	TN	0	Neg
229	57	T2	G3	0	0	0	38.7	0	TN	0	Neg
230	47	T2	G3	0	0	0	42	0	TN	0	Neg
231	68	T2	G3	0	0	0	64.2	1	Her2	0	Neg
232	44	T2	G3	0	0.1	0	72	1	Her2	0	Neg
233	70	T2	G3	0	83.3	100	10.5	0	Lum-A	0	Neg
234	39	T2	G3	0	87	56	26	0	Lum-B	0	Neg
235	52	T2	G3	0	89.5	2.1	25.1	0	Lum-B	0	Neg
236	84	T2	G3	0	98	81	27	0	Lum-B	0	Neg
237	59	T2	G3	0	100	18	31	0	Lum-B	0	Neg
238	66	T3	G3	0	32	0	58	0	Lum-B	0	Neg
239	48	T1	G3	1	0	0	24	1	Her2	0	Neg
240	40	T1	G3	1	98.8	50	23.7	0	Lum-B	0	Neg
241	71	T1	G3	1	100	94	14	0	Lum-B	0	Neg
242	41	T1	G3	1	100	8	42	1	Her2	0	Neg
243	43	T2	G3	1	0	0	82.1	0	TN	0	Neg
244	71	T2	G3	1	60	48	19	0	Lum-B	0	Neg
245	77	T2	G3	1	100	54	22	0	Lum-B	0	Neg
246	73	T2	G3	1	100	65	37	1	Her2	0	Neg
247	57	T3	G3	1	0	0	59.1	0	TN	0	Neg
248	41	T1	G3	2	0	0	82	0	TN	0	Neg
249	44	T1	G3	2	57	17	18	0	Lum-A	0	Neg
250	55	T2	G3	2	100	5	31	0	Lum-B	0	Neg
251	80	T2	G3	2	100	68	37	0	Lum-B	0	Neg
252	31	T1	G3	3	0	0	36.5	1	Her2	0	Neg
253	44	T1	G3	3	0	0	59.9	0	TN	0	Neg
254	37	T1	G3	3	46	26	25	0	Lum-B	0	Neg
255	78	T2	G3	3	43.4	33.1	28.1	0	Lum-B	0	Neg
256	54	T2	G3	3	89.8	2.8	14.8	0	Lum-A	0	Neg
257	81	T2	G3	3	99.9	42.7	36.1	0	Lum-B	0	Neg
258	70	T4	G3	3	99.3	0.4	37.8	0	Lum-B	0	Neg
259	92	T2	G3		100	15	24	0	Lum-B	0	Neg
260	44	T1	x	0	43.5	62.1	6.6	0	Lum-A	0	Neg
261	65	T1	x	0	93.1	55.3	4.5	0	Lum-A	0	Neg
262	54	T1	x	0	98.2	1.3	13.9	0	Lum-A	0	Neg
263	66	T1	x	0	98.9	37.2	5.6	0	Lum-A	0	Neg
264	55	T1	x	0	99.1	0	11.9	0	Lum-A	0	Neg
265	61	T1	x	0	99.3	2.2	7	0	Lum-A	0	Neg
266	43	T2	x	0	0.2	0.5	49.1	0	TN	0	Neg
267	76	T2	x	0	96	8	14	0	Lum-A	0	Neg
268	66	T1	x	1	81	0.02	9.3	0	Lum-A	0	Neg
269	61	T1	x	1	86.2	1.6	12.8	0	Lum-A	0	Neg
270	44	T2	x	1	85.7	72.4	18.8	0	Lum-A	0	Neg
271	45	T1	x	3	12.5	0.3	9.2	0	Lum-A	0	Neg
272	89		x		86	0	14	0	Lum-A	0	Neg
273	51		x		100	35	37	0	Lum-B	0	Neg
